# Supplementary material for: Informing the Co-Development of Culture-Centered Dietary Messaging in the Inuvialuit Settlement Region, Northwest Territories
Source: Nutrients. 2022 May 3;14(9):1915. doi: 10.3390/nu14091915 (PMC9099519; doi:10.3390/nu14091915)
Supplement: Supplementary file 1 [file nutrients-14-01915-s001.zip]

Archive with 1 entries (1 files):
- nutrients-1639517-supplementary.pdf
